# Supplementary material for: Purine biosynthesis in archaea: variations on a theme
Source: Biol Direct. 2011 Dec 14;6:63. doi: 10.1186/1745-6150-6-63 (PMC3261824; doi:10.1186/1745-6150-6-63)
Supplement: Additional file 1 — Spreadsheet with gene locus tags for all purine biosynthesizing genes identified. This Excel spreadsheet contains full organism names and taxonomies, IMG taxon IDs, and gene locus tags for all purine biosynthesizing genes identified, corresponding to the locus tags available in IMG. Locus tags are in parentheses when significant features (such as expected active site residues or expected domains) are absent from the predicted protein. The designation "PurH1" is used for the typically C-terminal AICAR formyltransferase domain, while the designation "PurH2" is used for the typically N-terminal IMP cyclohydrolase domain of full-length PurH. For other predicted proteins, the locus tags were separated by a + when two adjacent ORFs appeared to each encode part of full-length expected protein. The designations "(in purL)" and "(in purE)" were used to denote cases where the expected function appeared to be provided by the PurL or PurE protein, as described further in the text. [file 1745-6150-6-63-S1.XLSX]

## Sheet: Sheet1
Phylum	Class	Order	Family	Genome Name	Taxon OID	purF	purF'	purD	purN	purT	purU	purS	purL	purQ	purM	purK	purE	purC	purB	purH1 (AICAR-FT)	PurP	PurP2	purH2 (IMPCH)	purO
Crenarchaeota	Thermoprotei	Thermoproteales	Thermofilaceae	Thermofilum pendens Hrk 5	639633064
Crenarchaeota	Thermoprotei	Thermoproteales	Thermoproteaceae	Thermoproteus neutrophilus V24Sta	641522657	Tneu_1911	(Tneu_1904 - short)	Tneu_1907	Tneu_1910			Tneu_1906	Tneu_1912	Tneu_1905	Tneu_1903	Tneu_1914	Tneu_1913	Tneu_1908	Tneu_0147		Tneu_1919	Tneu_1918
Crenarchaeota	Thermoprotei	Thermoproteales	Thermoproteaceae	Caldivirga maquilingensis IC-167	641228483	Cmaq_0667	(Cmaq_0666)	Cmaq_0663		Cmaq_0660		Cmaq_0662	Cmaq_0668	Cmaq_0661	Cmaq_0665	Cmaq_0670	Cmaq_0669	Cmaq_0664	Cmaq_0020		Cmaq_0022	Cmaq_0021
Crenarchaeota	Thermoprotei	Thermoproteales	Thermoproteaceae	Pyrobaculum aerophilum IM2	638154513	PAE0226	(PAE0218)	PAE0216	PAE0219			PAE0224	PAE0225	PAE0222	PAE0221	PAE0232	PAE0250	PAE0215	PAE0972		PAE0608	PAE0604
Crenarchaeota	Thermoprotei	Thermoproteales	Thermoproteaceae	Pyrobaculum islandicum DSM 4184	639633053	Pisl_0102	(Pisl_0109)	Pisl_0106	Pisl_0103			Pisl_0107	Pisl_0101	Pisl_0108	Pisl_0110	Pisl_0099	Pisl_0100	Pisl_0105	Pisl_1197		Pisl_0094	Pisl_0095
Crenarchaeota	Thermoprotei	Thermoproteales	Thermoproteaceae	Pyrobaculum calidifontis JCM 11548	640069326	Pcal_1884	(Pcal_1893)	Pcal_1894	Pcal_1896			Pcal_1886	Pcal_1885	Pcal_1887	Pcal_1899	Pcal_1891	Pcal_1892	Pcal_1895	Pcal_0129		Pcal_0449	Pcal_2033
Crenarchaeota	Thermoprotei	Thermoproteales	Thermoproteaceae	Pyrobaculum arsenaticum DSM 13514	640427135	Pars_2177	(Pars_2190 - ser)	Pars_2189	Pars_2193			Pars_2183	Pars_2178	Pars_2182	Pars_2191	Pars_2175	Pars_2174	Pars_2194	Pars_0161		Pars_2265	Pars_2262
Crenarchaeota	Thermoprotei	Desulfurococcales	Desulfurococcaceae	Staphylothermus marinus F1	640069332																((Smar_1525))
Crenarchaeota	Thermoprotei	Desulfurococcales	Desulfurococcaceae	Ignicoccus hospitalis KIN4/I	640753029	Igni_0902	(Igni_0600 no C)	Igni_0165		Igni_1416		Igni_0844	Igni_1252	Igni_0845	Igni_0311		Igni_0334	Igni_0843	Igni_0400		Igni_0943	Igni_0442
Crenarchaeota	Thermoprotei	Desulfurococcales	Desulfurococcaceae	Desulfurococcus kamchatkensis 1221n	643348540	DKAM_0523	(DKAM_0524 earlier C but no start before it)	DKAM_0525		DKAM_0526		DKAM_0520	DKAM_0522	DKAM_0521	DKAM_0528		DKAM_0527	DKAM_0519	DKAM_0530		DKAM_0531	DKAM_0529
Crenarchaeota	Thermoprotei	Desulfurococcales	Desulfurococcaceae	Aeropyrum pernix K1	638154501
Crenarchaeota	Thermoprotei	Desulfurococcales	Pyrodictiaceae	Hyperthermus butylicus DSM 5456	640069314
Crenarchaeota	Thermoprotei	Sulfolobales	Sulfolobaceae	Metallosphaera sedula DSM 5348	640427120	Msed_1981	(Msed_1982)	Msed_1983		Msed_0534		Msed_1978	Msed_1980	Msed_1979	Msed_1984	Msed_1449	Msed_1448	Msed_1977	Msed_0018		Msed_0017	Msed_0016
Crenarchaeota	Thermoprotei	Sulfolobales	Sulfolobaceae	Sulfolobus tokodaii 7	638154519	ST1496	(ST1497)	ST1498		ST2307		STS178	ST1495	ST1494	ST1499	ST0807	ST0806	ST1493	ST0288		ST0289	ST0290
Crenarchaeota	Thermoprotei	Sulfolobales	Sulfolobaceae	Sulfolobus islandicus L.S.2.15	643692044	LS215_1610	(LS215_1609) - ser	LS215_1608		LS215_2252		LS215_1613	LS215_1611	LS215_1612	LS215_1607	LS215_1250	LS215_1251	LS215_1614	LS215_2008		LS215_2007	LS215_2006
Crenarchaeota	Thermoprotei	Sulfolobales	Sulfolobaceae	Sulfolobus solfataricus P2	638154518	SSO0632	(SSO0633)	SSO0635		SSO0026		SSO6264	SSO0629	SSO0628	SSO0636	SSO1065	SSO1064	SSO0626	SSO0240		SSO0239	SSO0241
Crenarchaeota	Thermoprotei	Sulfolobales	Sulfolobaceae	Sulfolobus acidocaldarius DSM 639	638154517	Saci_1611	(Saci_1612)	Saci_1613		Saci_0214		Saci_1608	Saci_1610	Saci_1609	Saci_1614	Saci_1191	Saci_1190	Saci_1607	Saci_0706		Saci_0708	Saci_0707
Euryarchaeota	Archaeoglobi	Archaeoglobales	Archaeoglobaceae	Archaeoglobus fulgidus DSM 4304	638154502	AF0873		AF1157				AF1941	AF1940	AF1260	AF1693	(not needed)	AF1271	AF1272	AF2242		AF0113	AF0256	AF1811
Euryarchaeota	Archaeoglobi	Archaeoglobales	Archaeoglobaceae	Archaeoglobus profundus DSM 5631	646311906	Arcpr_0992		Arcpr_1104				Arcpr_0069	Arcpr_0070	Arcpr_0820	Arcpr_0386	(not needed)	Arcpr_0663	Arcpr_0662	Arcpr_1292		Arcpr_1226	Arcpr_1231	Arcpr_0224
Euryarchaeota	Halobacteria	Halobacteriales	Halobacteriaceae	Haloterrigena turkmenica DSM 5511	646311934	Htur_2658		Htur_1688	Htur_0785		Htur_0654	Htur_0655	Htur_1539	Htur_0656	Htur_1625	Htur_1119	Htur_1118	Htur_0648	Htur_0786	Htur_0785				Htur_3745
Euryarchaeota	Halobacteria	Halobacteriales	Halobacteriaceae	Halorubrum lacusprofundi ATCC 49239	643692025	Hlac_1477		Hlac_1295, (no N-term: Hlac_1553)	Hlac_0925		Hlac_1251	Hlac_1250	Hlac_0471	Hlac_1249	Hlac_0862	Hlac_0700	Hlac_0703	Hlac_1700	Hlac_0924	Hlac_0925				Hlac_2704
Euryarchaeota	Halobacteria	Halobacteriales	Halobacteriaceae	Halomicrobium mukohataei DSM 12286	644736372	Hmuk_2095		Hmuk_2316	Hmuk_3155		Hmuk_1421	Hmuk_1425	Hmuk_1966	Hmuk_1426	Hmuk_2746	Hmuk_1914	Hmuk_1916	Hmuk_1420	Hmuk_3158	Hmuk_3155				Hmuk_0907
Euryarchaeota	Halobacteria	Halobacteriales	Halobacteriaceae	Halobacterium sp. NRC-1	638154504	VNG1493G		VNG1305G	VNG0414G		VNG1946G	VNG1944C	VNG0864G	VNG1945G	VNG0876G	VNG0632G - miscall, start earlier	VNG0633G	VNG1939G	VNG0415G	VNG0414G				VNG2371C
Euryarchaeota	Halobacteria	Halobacteriales	Halobacteriaceae	Halobacterium salinarum R1	641522631	OE3139R		OE2864F	OE1620R		OE3735F	OE3732R	OE2274R	OE3731R	OE2292F	OE1951F	OE1952F	OE3724F	OE1623F	OE1620R				OE4329F
Euryarchaeota	Halobacteria	Halobacteriales	Halobacteriaceae	Haloquadratum walsbyi DSM 16790	637000129	HQ2893A - long		HQ2560A	HQ1661A	HQ1464A	HQ3129A	HQ3130A	HQ1693A	HQ3131A	HQ2665A	HQ1635A	HQ1636A	HQ3128A	HQ1662A	HQ1661A				HQ1006A
Euryarchaeota	Halobacteria	Halobacteriales	Haloarculaceae	Haloarcula marismortui ATCC 43049	638154503	rrnAC0797		rrnAC1109, (no N-term: rrnAC0307)	rrnAC0189		rrnAC3272	rrnAC3269	rrnAC1390	rrnAC3268	rrnAC0438	rrnAC1431	rrnAC1446	rrnAC3275	rrnAC0192	rrnAC0189				rrnAC2659
Euryarchaeota	Halobacteria	Halobacteriales	Halobacteriaceae	Halorhabdus utahensis DSM 12940	644736373	Huta_0672		Huta_0506	Huta_0599		Huta_2219	Huta_2231	Huta_0634	Huta_2232	Huta_0433	Huta_0708	Huta_0707	Huta_2216	Huta_0652	Huta_0599				Huta_1038
Euryarchaeota	Halobacteria	Halobacteriales	Halobacteriaceae	Natronomonas pharaonis DSM 2160	637000187	NP4312A		NP3972A	NP1662A		NP5006A	NP5008A	NP2982A	NP5010A	NP3940A	NP2286A	NP2290A	NP4996A	NP1658A	NP1662A				NP0732A
Euryarchaeota	Methanobacteria	Methanobacteriales	Methanobacteriaceae	Methanothermobacter thermautotrophicus Delta H	638154510	MTH646		MTH1445				MTH169	MTH1374	MTH168	MTH1204	(in purE)	MTH1393 x2	MTH170	MTH1537		MTH1201			MTH1020
Euryarchaeota	Methanobacteria	Methanobacteriales	Methanobacteriaceae	Methanosphaera stadtmanae DSM 3091	637000163	Msp_1122		Msp_0030				Msp_1194	Msp_1467	Msp_1193	Msp_0280		Msp_1480 x2	Msp_1195	Msp_1247		Msp_0240			Msp_1398
Euryarchaeota	Methanobacteria	Methanobacteriales	Methanobacteriaceae	Methanobrevibacter ruminantium M1	646311943	mru_1468		mru_2113				mru_1539	mru_0127	mru_1540	mru_1979		mru_2186 x2	mru_1538	mru_0229		mru_0595			mru_1839
Euryarchaeota	Methanobacteria	Methanobacteriales	Methanobacteriaceae	Methanobrevibacter smithii ATCC 35061	640427121	Msm_1704		Msm_1227				Msm_1548	Msm_1342	Msm_1549	Msm_1039	(in purE)	Msm_1287 x2	Msm_1547	Msm_1151		Msm_0506			Msm_0976
Euryarchaeota	Methanococci	Methanococcales	Methanococcaceae	Methanococcus vannielii SB	640753036	Mevan_0468		Mevan_1379		Mevan_1128		(in purL)	Mevan_1183	Mevan_1182	Mevan_0568		Mevan_1293	Mevan_1694	Mevan_0294		Mevan_0683			Mevan_0620
Euryarchaeota	Methanococci	Methanococcales	Methanococcaceae	Methanococcus aeolicus Nankai-3	640753034	Maeo_0292		Maeo_1322		Maeo_0558		Maeo_1417	Maeo_1459	Maeo_0678	Maeo_0810		Maeo_0103	Maeo_0468, Maeo_1445	Maeo_0986		Maeo_1327			Maeo_0773
Euryarchaeota	Methanococci	Methanococcales	Methanococcaceae	Methanococcus maripaludis S2	638154506	MMP1146		MMP0392		MMP0123		(in purL)	MMP0179	MMP0178	MMP1254		MMP0282	MMP0540	MMP0971		MMP1373			MMP1310
Euryarchaeota	Methanococci	Methanococcales	Methanocaldococcaceae	Methanocaldococcus jannaschii DSM 2661	638154505	MJ0204		MJ0937		MJ1486		MJ1593	MJ1264	MJ1648	MJ0203		MJ0616	MJ1592	MJ0929		MJ0136*			MJ0626*
Euryarchaeota	Methanococci	Methanococcales	Methanocaldococcaceae	Methanocaldococcus fervens AG86	644736385	Mefer_0475		Mefer_0864		Mefer_0364		Mefer_0828	Mefer_0027	Mefer_0265	Mefer_0476		Mefer_0212	Mefer_0827	Mefer_0765		Mefer_0308			Mefer_1424
Euryarchaeota	Methanococci	Methanococcales	Methanocaldococcaceae	Methanocaldococcus vulcanius M7	646311944	Metvu_0357		Metvu_1741		Metvu_0233		Metvu_1676	Metvu_0685	Metvu_0239	Metvu_0356		Metvu_1328	Metvu_1675	Metvu_1749		Metvu_0168			Metvu_1688
Euryarchaeota	Methanopyri	Methanopyrales	Methanopyraceae	Methanopyrus kandleri AV19	638154507	MK1649		MK1071				MK0791	MK0497	MK0790	MK1226		MK1195	MK0792	MK1085		MK0588			MK0087
Euryarchaeota	Methanomicrobia	Methanomicrobiales	Methanocorpusculaceae	Methanocorpusculum labreanum Z	640069317	Mlab_0202, (Mlab_0150)		Mlab_0316	Mlab_1486			(in purL)	Mlab_0300	(in purL)	Mlab_0143		Mlab_0209	Mlab_0676	Mlab_1121	Mlab_0941			Mlab_0941
Euryarchaeota	Methanomicrobia	Methanomicrobiales	Methanospirillaceae	Methanospirillum hungatei JF-1	637000164	Mhun_3061 - long		Mhun_1112	Mhun_3012			(in purL)	Mhun_1061	Mhun_1062	Mhun_3055		Mhun_2474	Mhun_1253 - radical SAM	Mhun_0824	Mhun_3032			Mhun_3032
Euryarchaeota	Methanomicrobia	Methanomicrobiales	Methanocullaceae	Methanoculleus marisnigri JR1	640069318	Memar_0228		Memar_1000	Memar_1976			Memar_1840, and in Memar_1629	Memar_1629	Memar_1628, (Memar_1841)	Memar_0223		Memar_0055	Memar_1839	Memar_0781	Memar_1063			Memar_1063
Euryarchaeota	Methanomicrobia	Methanomicrobiales	Methanoregulaceae	Candidatus Methanoregula boonei 6A8	640753014	Mboo_0095		Mboo_0840	Mboo_1890			(in purL)	Mboo_0472	Mboo_0473	Mboo_0088		Mboo_0052	Mboo_2202	Mboo_1118	Mboo_1205			Mboo_1205
Euryarchaeota	Methanomicrobia	Methanomicrobiales	Methanoregulaceae	Methanosphaerula palustris E1-9c	643348525	Mpal_0394		Mpal_2359	Mpal_0532			Mpal_0978	Mpal_0081	Mpal_0979	Mpal_0400		Mpal_0417	Mpal_0977 - pseudo?	Mpal_1701	Mpal_2351			Mpal_2351
Euryarchaeota	Methanomicrobia	Methanocellales	Methanocellaceae	Methanocella paludicola SANAE	646311945	MCP_2282		MCP_2597		MCP_2477		(in purL)	MCP_1797	MCP_1798	MCP_2729		MCP_0125	MCP_2558	MCP_2428		MCP_2462	MCP_2482, MCP_2481		MCP_2615
Euryarchaeota	Methanomicrobia	Methanocellales	Methanocellaceae	Methanocella sp. RC-I	640427153	LRC233		RCIX513		RCIX1405		(in purL)	LRC115	LRC114	RCIX1823		RCIX236	RCIX747	RCIX2420		RCIX2374			RCIX491
Euryarchaeota	Methanomicrobia	Methanosarcinales	Methanosaetaceae	Methanosaeta thermophila PT	639633038	Mthe_0230		Mthe_0248	Mthe_1657			Mthe_0097	Mthe_0099	Mthe_0098	Mthe_1252		Mthe_0014	Mthe_1509	Mthe_1218	Mthe_1511	Mthe_0184	Mthe_1099		Mthe_1644
Euryarchaeota	Methanomicrobia	Methanosarcinales	Methanosarcinaceae	Methanococcoides burtonii DSM 6242	637000161	Mbur_2179		Mbur_1056	Mbur_1812			Mbur_0462	Mbur_2051	Mbur_0461	Mbur_1979		Mbur_0877	Mbur_2042	Mbur_1160	Mbur_1928	Mbur_1626	Mbur_1029	Mbur_1928
Euryarchaeota	Methanomicrobia	Methanosarcinales	Methanosarcinaceae	Methanosarcina barkeri fusaro	637000162	Mbar_A3498		Mbar_A3513	Mbar_A2317, Mbar_A1295			Mbar_A2756	Mbar_A0536	Mbar_A2755	Mbar_A0862		Mbar_A3125	Mbar_A3291, Mbar_A0530+Mbar_A0531	Mbar_A0673	Mbar_A0571	Mbar_A1334	Mbar_A0288	Mbar_A0571
Euryarchaeota	Methanomicrobia	Methanosarcinales	Methanosarcinaceae	Methanosarcina mazei Go1	638154509	MM0341		MM0144	MM0443			MM2806	MM0860	MM2807	MM1416		MM2149, MM2360 ?	MM0855	MM0941	MM0898	MM1493, MM2913	MM0593	MM0898
Euryarchaeota	Methanomicrobia	Methanosarcinales	Methanosarcinaceae	Methanosarcina acetivorans C2A	638154508	MA3193		MA3309	MA3522, MA0316			MA1964	MA4055	MA1963	MA0130		MA1376	MA4063	MA3971	MA4012	MA0206	MA3689	MA4012
Euryarchaeota	Thermococci	Thermococcales	Thermococcaceae	Pyrococcus horikoshii OT3	638154516	PH0240		PH0323		PH0318		PH1955a	PH1953	PH1955	PH0316		PH0320	PH0239	PH0852		PH1348	PH0324
Euryarchaeota	Thermococci	Thermococcales	Thermococcaceae	Pyrococcus furiosus DSM 3638	638154515	PF0154		PF0422		PF0430		PF0197	PF0199	PF0198	PF0431	PF0426	PF0427	PF0153	PF0667		PF1517	PF0421
Euryarchaeota	Thermococci	Thermococcales	Thermococcaceae	Pyrococcus abyssi GE5	638154514	PAB0151		PAB1271		PAB1268		PAB3433	PAB1201	PAB1200	PAB1083		PAB1077	PAB2400	PAB0829		PAB0547	PAB1272
Euryarchaeota	Thermococci	Thermococcales	Thermococcaceae	Thermococcus kodakaraensis KOD1	638154520	TK0211		TK0204		TK0207		TK0202	TK0197	TK0201	TK0208	TK0835	TK0836	TK0210, (TK0432)	TK0561		TK0196, TK0431	TK0203		TK0430
Euryarchaeota	Thermococci	Thermococcales	Thermococcaceae	Thermococcus gammatolerans EJ3	644736411	TGAM_0634		TGAM_0750		TGAM_0638		TGAM_0754	TGAM_0756	TGAM_0755	TGAM_0637		TGAM_0747	TGAM_0635, (TGAM_1268)	TGAM_1551		TGAM_0757, TGAM_1267 + TGAM_1266	TGAM_0751		TGAM_1265
Euryarchaeota	Thermococci	Thermococcales	Thermococcaceae	Thermococcus onnurineus NA1	643348580														TON_0929
Euryarchaeota	Thermococci	Thermococcales	Thermococcaceae	Thermococcus sibiricus MM 739	644736412	TSIB_0066		TSIB_0060		TSIB_0063		TSIB_0058	TSIB_0056	TSIB_0057	TSIB_0064	TSIB_1869	TSIB_1870	TSIB_0065	TSIB_1198		TSIB_0049	TSIB_0059
Euryarchaeota	Thermoplasmata	Thermoplasmatales	Thermoplasmataceae	Thermoplasma volcanium GSS1	638154522	TVG0348801		TVG0617128	TVG0180390			TVG0540138	TVG0510425	TVG0280999	TVG0175535	TVG0442698	TVG1359744	TVG1355049	TVG1053296	TVG0015470			TVG0015470
Euryarchaeota	Thermoplasmata	Thermoplasmatales	Thermoplasmataceae	Thermoplasma acidophilum DSM 1728	638154521	Ta1242		Ta0594n	Ta0082			Ta1044	Ta1066	Ta1318	Ta0090	Ta1107	Ta0303	Ta0309	Ta0523	Ta0060			Ta0060
Euryarchaeota	Thermoplasmata	Thermoplasmatales	Picrophilaceae	Picrophilus torridus DSM 9790	638154512	PTO0669		PTO0950	PTO0379			PTO1204	PTO1205	PTO0808	PTO0468	PTO1475	PTO1474	PTO1353	PTO0816	PTO0745			PTO0745
Korarchaeota	Korarchaea	Korarchaeales	Korarchaeaceae	Korarchaeum cryptofilum OPF8	641522611														Kcr_1354		Kcr_0400	Kcr_0401
Nanoarchaeota	Nanoarchaea	Nanoarchales	Nanoarchaceae	Nanoarchaeum equitans Kin4-M	638154511
Thaumarchaeota	Cenarchaea	Cenarchaeales	Cenarchaeaceae	Cenarchaeum symbiosum A	641522613	CENSYa_1910		CENSYa_0113	CENSYa_0117		CENSYa_0039	CENSYa_0353	CENSYa_1911	CENSYa_1912	CENSYa_1151	CENSYa_0847	CENSYa_1141	CENSYa_0887	CENSYa_1069		CENSYa_0242	CENSYa_0907
Thaumarchaeota	Cenarchaea	Cenarchaeales	Nitrosopumilaceae	Nitrosopumilus maritimus SCM1	641228499	Nmar_0781		Nmar_1119	Nmar_1114		Nmar_0223	Nmar_0777	Nmar_0780	Nmar_0779	Nmar_0582	Nmar_0846	Nmar_0847	Nmar_0784	Nmar_1455		Nmar_0872	Nmar_0770
